# Supplementary material for: 5-Fluorouracil Suppresses Colon Tumor through Activating the p53-Fas Pathway to Sensitize Myeloid-Derived Suppressor Cells to FasL+ Cytotoxic T Lymphocyte Cytotoxicity
Source: Cancers (Basel). 2023 Mar 2;15(5):1563. doi: 10.3390/cancers15051563 (PMC10001142; doi:10.3390/cancers15051563)
Supplement: Supplementary file 1 [file cancers-15-01563-s001.zip]

Archive with 1 entries (1 files):
- cancers-2244211-supplementary.pdf
